# Supplementary material for: Trans‐generational epigenetic regulation associated with the amelioration of Duchenne Muscular Dystrophy
Source: EMBO Mol Med. 2020 Jun 29;12(8):e12063. doi: 10.15252/emmm.202012063 (PMC7411655; doi:10.15252/emmm.202012063)
Supplement: Supplementary file 2 — Table EV1 [file EMMM-12-e12063-s002.xls]

## Sheet: Table 1 Esclusivi_Gerardo
Table EV1 - List of selected lncRNAs differentially expressed between GSΔ44 and WT myoblasts
Gene	Locus	Values_2	p_value	q_value	Biotype
LINC01139	1:238480383-238538305	420943	5e-05	0.000252616	lincRNA
CFAP58-AS1	10:104351590-104353575	191179	5e-05	0.000252616	antisense_RNA
TSSC2	11:3380960-3408978	327384	5e-05	0.000252616	transcribed_unprocessed_pseudogene
AC134312.5	16:88177288-88178941	134885	5e-05	0.000252616	lincRNA
LINC01807	2:228483260-228611395	742055	5e-05	0.000252616	lincRNA
LINC01436	21:36005337-36007838	0.899476	5e-05	0.000252616	lincRNA
DUXAP8	22:15784958-15829984	270676	5e-05	0.000252616	transcribed_processed_pseudogene
AC097451.1	4:43340874-43345600	260056	0.0006	0.00244154	processed_transcript
TGFB2-AS1	1:218344195-218345678	106943	0.0096	0.0271032	antisense_RNA
