# Supplementary material for: Trans‐generational epigenetic regulation associated with the amelioration of Duchenne Muscular Dystrophy
Source: EMBO Mol Med. 2020 Jun 29;12(8):e12063. doi: 10.15252/emmm.202012063 (PMC7411655; doi:10.15252/emmm.202012063)
Supplement: Supplementary file 3 — Source Data for Expanded View [file EMMM-12-e12063-s006.zip]

Archive with 7 entries (6 files):
- Source_Data_FigEV2.pdf
- __MACOSX/
- __MACOSX/._Source_Data_FigEV2.pdf
- Source_Data_FigEV1.pdf
- __MACOSX/._Source_Data_FigEV1.pdf
- Source_Data_FigEV4.pdf
- __MACOSX/._Source_Data_FigEV4.pdf
